# Supplementary material for: Hard-Shelled Glycol Chitosan Nanoparticles for Dual MRI/US Detection of Drug Delivery/Release: A Proof-of-Concept Study
Source: Nanomaterials (Basel). 2023 Aug 1;13(15):2227. doi: 10.3390/nano13152227 (PMC10420971; doi:10.3390/nano13152227)
Supplement: Supplementary file 1 [file nanomaterials-13-02227-s001.zip]

Archive with 1 entries (1 files):
- nanomaterials-2493554-Supplementary .pdf
